# Supplementary material for: Functional Dissection of P1 Bacteriophage Holin-like Proteins Reveals the Biological Sense of P1 Lytic System Complexity
Source: Int J Mol Sci. 2022 Apr 11;23(8):4231. doi: 10.3390/ijms23084231 (PMC9025707; doi:10.3390/ijms23084231)
Supplement: Supplementary file 1 [file ijms-23-04231-s001.zip]

Archive with 9 entries (9 files):
- Figure_S1.pdf
- MovieS1.AVI
- MovieS2.AVI
- MovieS3.AVI
- MovieS4.AVI
- MovieS5.AVI
- MovieS6.AVI
- Table_S1_plasmids.pdf
- Table_S2_oligonucleotides.pdf
